# Supplementary material for: Contribution of common and rare damaging variants in familial forms of bipolar disorder and phenotypic outcome
Source: Transl Psychiatry. 2020 Apr 28;10:124. doi: 10.1038/s41398-020-0783-0 (PMC7188882; doi:10.1038/s41398-020-0783-0)
Supplement: Supplementary file 3 — Table S2 [file 41398_2020_783_MOESM3_ESM.xlsx]

## Sheet: bp
Table S2. Biological pathways associated with the 34 genes mutated in multiplex families
GO ID	Term description	Mutated genes	p-value	FDR	pperm
GO:0048667	cell morphogenesis involved in neuron differentiation	VCL, MYH9, ADAM10, NOTCH1, ATP2B2, AP2A2, TENM2, RPS6KA1	8.13568e-07	0.000914308	0.0352
GO:0006928	movement of cell or subcellular component	VCL, MYH9, ADAM10, NOTCH1, MYH6, PREX1, FSCN1, SETD2, AP2A2, TENM2, RPS6KA1	1.19051e-06	0.000914308	0.0421
GO:0040011	locomotion	MYH9, ADAM10, NOTCH1, ATP2B2, PREX1, FSCN1, SETD2, AP2A2, TENM2, RPS6KA1	3.78114e-06	0.00147529	0.0256
GO:0000904	cell morphogenesis involved in differentiation	VCL, MYH9, ADAM10, NOTCH1, ATP2B2, AP2A2, TENM2, RPS6KA1	3.8419e-06	0.00147529	0.0346
GO:0007409	axonogenesis	VCL, MYH9, ADAM10, NOTCH1, AP2A2, TENM2, RPS6KA1	6.19395e-06	0.00190278	0.0306
GO:0061564	axon development	VCL, MYH9, ADAM10, NOTCH1, AP2A2, TENM2, RPS6KA1	7.78149e-06	0.00191371	0.0297
GO:0016568	chromatin modification	HELLS, SMARCC2, HCFC1, RBM14, JARID2, KDM2B, SETD2	9.5644e-06	0.00191371	0.0137
GO:0032989	cellular component morphogenesis	VCL, MYH9, ADAM10, NOTCH1, ATP2B2, MYH6, AP2A2, TENM2, RPS6KA1	1.03348e-05	0.00191371	0.0565
GO:0048013	ephrin receptor signaling pathway	MYH9, ADAM10, EPHB2, AP2A2	1.13635e-05	0.00191371	0.0001
GO:0048812	neuron projection morphogenesis	VCL, MYH9, ADAM10, NOTCH1, AP2A2, TENM2, RPS6KA1	1.24591e-05	0.00191371	0.039
GO:0048666	neuron development	VCL, MYH9, ADAM10, NOTCH1, ATP2B2, AP2A2, TENM2, RPS6KA1	1.48377e-05	0.00207189	0.0516
GO:0048732	gland development	NOTCH1, ATP2B2, JARID2, UPF2, UBE3A, RPS6KA1	2.50122e-05	0.00312097	0.0048
GO:0006325	chromatin organization	HELLS, SMARCC2, HCFC1, RBM14, JARID2, KDM2B, SETD2	2.64145e-05	0.00312097	0.0095
GO:0001889	liver development	NOTCH1, JARID2, UPF2, RPS6KA1	3.08207e-05	0.00338147	0.0001
GO:0061008	hepaticobiliary system development	NOTCH1, JARID2, UPF2, RPS6KA1	3.41904e-05	0.00338321	0.0001
GO:0007420	brain development	SMARCC2, NOTCH1, ATP2B2, EPHB2, KDM2B, UBE3A, SETD2	3.75918e-05	0.00338321	0.0198
GO:0031175	neuron projection development	VCL, MYH9, ADAM10, NOTCH1, AP2A2, TENM2, RPS6KA1	3.9647e-05	0.00338321	0.0442
GO:0000902	cell morphogenesis	VCL, MYH9, ADAM10, NOTCH1, ATP2B2, AP2A2, TENM2, RPS6KA1	4.42253e-05	0.00357527	0.0449
GO:0009790	embryo development	MYH9, ADAM10, NOTCH1, ATP2B2, MYH6, EPHB2, KDM2B, SETD2	4.92985e-05	0.00378612	0.0207
GO:0048468	cell development	VCL, MYH9, ADAM10, NOTCH1, ATP2B2, MYH6, SETD2, AP2A2, TENM2, RPS6KA1	5.57394e-05	0.0039082	0.0614
GO:0060322	head development	SMARCC2, NOTCH1, ATP2B2, EPHB2, KDM2B, UBE3A, SETD2	5.73528e-05	0.0039082	0.0221
GO:0030182	neuron differentiation	VCL, MYH9, ADAM10, SMARCC2, NOTCH1, AP2A2, TENM2, RPS6KA1	5.85213e-05	0.0039082	0.0449
GO:0048562	embryonic organ morphogenesis	NOTCH1, ATP2B2, EPHB2, KDM2B, SETD2	7.00876e-05	0.0043527	0.0031
GO:0006357	regulation of transcription from RNA polymerase II promoter	SMARCC2, NOTCH1, RBM14, HSPH1, JARID2, MYH6, KDM2B, UBE3A, TENM2, RPS6KA1	7.08448e-05	0.0043527	0.0052
GO:0048699	generation of neurons	VCL, MYH9, ADAM10, SMARCC2, PREX1, TENM3, AP2A2, TENM2, RPS6KA1	7.74861e-05	0.00457764	0.0399
GO:0016569	covalent chromatin modification	HELLS, HCFC1, RBM14, KDM2B, SETD2	0.000101114	0.00575226	0.0118
GO:0022008	neurogenesis	VCL, MYH9, ADAM10, SMARCC2, PREX1, TENM3, AP2A2, TENM2, RPS6KA1	0.000114714	0.00607586	0.0459
GO:0030900	forebrain development	SMARCC2, NOTCH1, EPHB2, KDM2B, SETD2	0.000157042	0.00804056	0.0145
GO:0051276	chromosome organization	HELLS, SMARCC2, HCFC1, RBM14, JARID2, KDM2B, SETD2	0.000192027	0.009291	0.0119
GO:0007417	central nervous system development	SMARCC2, NOTCH1, ATP2B2, JARID2, KDM2B, UBE3A, SETD2	0.000193562	0.009291	0.0189
GO:0009887	organ morphogenesis	NOTCH1, ATP2B2, MYH6, KDM2B, TENM3, SETD2, RPS6KA1	0.000216125	0.00976716	0.0104
GO:0001701	in utero embryonic development	MYH9, ADAM10, NOTCH1, MYH6, SETD2	0.0002162	0.00976716	0.0067
GO:0006935	chemotaxis	MYH9, ADAM10, PREX1, AP2A2, TENM2, RPS6KA1	0.000237112	0.0101168	0.0165
GO:0042330	taxis	MYH9, ADAM10, PREX1, AP2A2, TENM2, RPS6KA1	0.000237112	0.0101168	0.0165
GO:0044087	regulation of cellular component biogenesis	NOTCH1, HCFC1, RBM14, PREX1, EPHB2, TENM2	0.000263384	0.0104794	0.0095
GO:0043009	chordate embryonic development	MYH9, ADAM10, NOTCH1, MYH6, KDM2B, SETD2	0.000270933	0.0104794	0.0083
GO:0007411	axon guidance	MYH9, ADAM10, AP2A2, TENM2, RPS6KA1	0.000280306	0.0104794	0.0236
GO:0097485	neuron projection guidance	MYH9, ADAM10, AP2A2, TENM2, RPS6KA1	0.000280306	0.0104794	0.0236
GO:0009792	embryo development ending in birth or egg hatching	MYH9, ADAM10, NOTCH1, MYH6, KDM2B, SETD2	0.000286545	0.0104794	0.0081
GO:0007167	enzyme linked receptor protein signaling pathway	MYH9, ADAM10, RPTOR, MYH6, EPHB2, AP2A2, RPS6KA1	0.00029912	0.0106849	0.0307
GO:0048568	embryonic organ development	NOTCH1, ATP2B2, EPHB2, KDM2B, SETD2	0.000461191	0.015014	0.0056
GO:0007169	transmembrane receptor protein tyrosine kinase signaling pathway	MYH9, ADAM10, RPTOR, EPHB2, AP2A2, RPS6KA1	0.000469187	0.015014	0.035
GO:0048858	cell projection morphogenesis	VCL, MYH9, ADAM10, AP2A2, TENM2, RPS6KA1	0.000632884	0.0194422	0.0436
GO:0045893	positive regulation of transcription, DNA-templated	SMARCC2, NOTCH1, RPTOR, HCFC1, RBM14, HSPH1, UBE3A, RPS6KA1	0.000678557	0.0200435	0.0062
GO:1903508	positive regulation of nucleic acid-templated transcription	SMARCC2, NOTCH1, RPTOR, HCFC1, RBM14, HSPH1, UBE3A, RPS6KA1	0.000678557	0.0200435	0.0062
GO:0000122	negative regulation of transcription from RNA polymerase II promoter	SMARCC2, NOTCH1, HCFC1, JARID2, KDM2B, TENM2	0.000716144	0.0207547	0.0024
GO:0032990	cell part morphogenesis	VCL, MYH9, ADAM10, AP2A2, TENM2, RPS6KA1	0.000732663	0.0208402	0.0453
GO:1902680	positive regulation of RNA biosynthetic process	SMARCC2, NOTCH1, RPTOR, HCFC1, RBM14, HSPH1, UBE3A, RPS6KA1	0.000769033	0.021477	0.0059
GO:0051254	positive regulation of RNA metabolic process	SMARCC2, NOTCH1, RPTOR, HCFC1, RBM14, HSPH1, UBE3A, RPS6KA1	0.000909222	0.0245011	0.0066
GO:0001525	angiogenesis	MYH9, NOTCH1, EPHB2, SETD2	0.000987998	0.0257214	0.0047
GO:0016570	histone modification	HCFC1, RBM14, KDM2B, SETD2	0.00118572	0.0298568	0.0115
GO:0048598	embryonic morphogenesis	NOTCH1, ATP2B2, EPHB2, KDM2B, SETD2	0.0012476	0.0305899	0.0128
GO:0048729	tissue morphogenesis	VCL, NOTCH1, MYH6, KDM2B, SETD2	0.00150443	0.0305899	0.0132
GO:0010557	positive regulation of macromolecule biosynthetic process	SMARCC2, NOTCH1, RPTOR, HCFC1, RBM14, HSPH1, UBE3A, RPS6KA1	0.00150559	0.0305899	0.0072
GO:0045935	positive regulation of nucleobase-containing compound metabolic process	SMARCC2, NOTCH1, RPTOR, HCFC1, RBM14, HSPH1, UBE3A, RPS6KA1	0.00192871	0.0349507	0.0055
GO:0010628	positive regulation of gene expression	MYH9, SMARCC2, NOTCH1, RPTOR, RBM14, HSPH1, UBE3A, RPS6KA1	0.00200478	0.0353948	0.0066
GO:0030036	actin cytoskeleton organization	MYH9, MYH6, PREX1, FSCN1	0.00232922	0.0397234	0.038
GO:0048514	blood vessel morphogenesis	MYH9, NOTCH1, EPHB2, SETD2	0.0023534	0.0397234	0.0127
GO:0048646	anatomical structure formation involved in morphogenesis	NOTCH1, ATP2B2, MYH6, EPHB2, KDM2B, SETD2	0.00262096	0.0423767	0.0326
GO:0045944	positive regulation of transcription from RNA polymerase II promoter	NOTCH1, HCFC1, RBM14, HSPH1, UBE3A, RPS6KA1	0.00280331	0.0442115	0.0044
GO:0040007	growth	VCL, NOTCH1, RPTOR, UBE3A	0.00307403	0.0442115	0.0076
GO:0030029	actin filament-based process	MYH9, MYH6, PREX1, FSCN1	0.00313278	0.0442115	0.0382
GO:0006508	proteolysis	MYH9, ADAM10, HECW1, UBE3A, TENM3, TENM2	0.00374524	0.049494	0.0017
GO, Gene ontology; FDR, false discovery rate after Benjamini Hochberg correction; pperm, p-value after 10 000 permutations
Signficant results after 10 000 permutations are indicated in bold
