# Supplementary material for: Contribution of common and rare damaging variants in familial forms of bipolar disorder and phenotypic outcome
Source: Transl Psychiatry. 2020 Apr 28;10:124. doi: 10.1038/s41398-020-0783-0 (PMC7188882; doi:10.1038/s41398-020-0783-0)
Supplement: Supplementary file 4 — Table S3 [file 41398_2020_783_MOESM4_ESM.xlsx]

## Sheet: cc
Table S3. Cellular components associated with the 34 genes mutated in multiplex families
GO ID	Term description	Mutated Genes	p-value	FDR	pperm
GO:0044451	nucleoplasm part	POLR3B, HCFC1, RBM14, INTS3, JARID2, TENM2	0.000349964	0.011594	0.0131
GO:0042995	cell projection	VCL, RPTOR, HCFC1, ATP2B2, PREX1, EPHB2, FSCN1, TENM3, TENM2	0.000382213	0.011594	0.085
GO:0030425	dendrite	RPTOR, HCFC1, PREX1, EPHB2, TENM2	0.000416559	0.011594	0.0194
GO:0030054	cell junction	VCL, MYH9, ADAM10, ATP2B2, MYH6, FSCN1, TENM2	0.000896501	0.0196234	0.0711
GO:0043005	neuron projection	RPTOR, HCFC1, PREX1, EPHB2, TENM3, TENM2	0.00137351	0.0253478	0.0384
GO:0005925	focal adhesion	VCL, MYH9, ADAM10, MYH6	0.00223419	0.0281247	0.0531
GO:0005924	cell-substrate adherens junction	VCL, MYH9, ADAM10, MYH6	0.0023534	0.0281247	0.0548
GO:0030055	cell-substrate junction	VCL, MYH9, ADAM10, MYH6	0.002427	0.0281247	0.0539
GO:0043025	neuronal cell body	RPTOR, HCFC1, ATP2B2, EPHB2	0.00301604	0.0317292	0.0072
GO:0005912	adherens junction	VCL, MYH9, ADAM10, MYH6	0.00376323	0.0317292	0.0761
GO:0070161	anchoring junction	VCL, MYH9, ADAM10, MYH6	0.00428931	0.0317292	0.0804
GO:0044297	cell body	RPTOR, HCFC1, ATP2B2, EPHB2	0.00455108	0.0317292	0.0071
GO:0097458	neuron part	SMARCC2, RPTOR, ATP2B2, PREX1, TENM3, TENM2	0.00465109	0.0317292	0.0545
GO:1990234	transferase complex	POLR3B, HCFC1, INTS3, JARID2	0.0118296	0.0477062	0.0069
GO:0036477	somatodendritic compartment	RPTOR, ATP2B2, PREX1, TENM2	0.0121932	0.0477062	0.0185
GO:0045202	synapse	MYH9, ADAM10, ATP2B2, TENM2	0.0137196	0.0484336	0.0251
GO, Gene ontology; FDR, false discovery rate after Benjamini Hochberg correction; pperm, p-value after 10 000 permutations
Signficant results after 10 000 permutations are indicated in bold
