# Supplementary material for: Contribution of common and rare damaging variants in familial forms of bipolar disorder and phenotypic outcome
Source: Transl Psychiatry. 2020 Apr 28;10:124. doi: 10.1038/s41398-020-0783-0 (PMC7188882; doi:10.1038/s41398-020-0783-0)
Supplement: Supplementary file 5 — Table S4 [file 41398_2020_783_MOESM5_ESM.xlsx]

## Sheet: mf
Table S4. Molecular functions associated with the 34 genes mutated in multiplex families
GO ID	Term description	Mutated genes	p-value	FDR	pperm
GO:0044877	macromolecular complex binding	MYH9, ADAM10, SMARCC2, NOTCH1, RPTOR, HCFC1, JARID2, FSCN1	8.28357e-05	0.00886342	0.0719
GO:0003713	transcription coactivator activity	SMARCC2, HCFC1, RBM14, UBE3A	0.000840508	0.0300707	0.008
GO:0000989	transcription factor activity, transcription factor binding	SMARCC2, NOTCH1, HCFC1, RBM14, UBE3A	0.00110518	0.0303178	0.035
GO:0000988	transcription factor activity, protein binding	SMARCC2, NOTCH1, HCFC1, RBM14, UBE3A	0.00113337	0.0303178	0.035
GO:0019899	enzyme binding	VCL, ADAM10, NOTCH1, RPTOR, MYH6, PREX1, AP2A2	0.00185885	0.0397822	0.1304
GO:0019901	protein kinase binding	ADAM10, RPTOR, MYH6, AP2A2	0.00185898	0.0397822	0.0176
GO:0019900	kinase binding	ADAM10, RPTOR, MYH6, AP2A2	0.00290412	0.0441565	0.036
GO:0005524	ATP binding	MYH9, HELLS, HSPH1, ATP2B2, MYH6, EPHB2, RPS6KA1	0.00376779	0.0441565	0.4025
GO:0032559	adenyl ribonucleotide binding	MYH9, HELLS, HSPH1, ATP2B2, MYH6, EPHB2, RPS6KA1	0.00433313	0.0441565	0.4194
GO:0030554	adenyl nucleotide binding	MYH9, HELLS, HSPH1, ATP2B2, MYH6, EPHB2, RPS6KA1	0.00443624	0.0441565	0.4194
GO:0003682	chromatin binding	SMARCC2, NOTCH1, HCFC1, JARID2	0.00450618	0.0441565	0.0286
GO, Gene ontology; FDR, false discovery rate after Benjamini Hochberg correction; pperm, p-value after 10 000 permutations
Signficant results after 10 000 permutations are indicated in bold
